# Supplementary material for: Black Soldier Fly (Hermetia illucens) Protein Concentrates as a Sustainable Source to Stabilize O/W Emulsions Produced by a Low-Energy High-Throughput Emulsification Technology
Source: Foods. 2021 May 11;10(5):1048. doi: 10.3390/foods10051048 (PMC8151181; doi:10.3390/foods10051048)
Supplement: Supplementary file 1 [file foods-10-01048-s001.zip]

Archive with 1 entries (1 files):
- foods-1196238-supplementary.pdf
